# Supplementary material for: AIVT: Inference of turbulent thermal convection from measured 3D velocity data by physics-informed Kolmogorov-Arnold networks
Source: Sci Adv. 2025 May 7;11(19):eads5236. doi: 10.1126/sciadv.ads5236 (PMC12057682; doi:10.1126/sciadv.ads5236)
Supplement: Supplementary file 2 — Movies S1 to S3 [file sciadv.ads5236_movies_s1_to_s3.zip]

Archive with 3 entries (3 files):
- ads5236_movie_s1.mp4
- ads5236_movie_s2.mp4
- ads5236_movie_s3.mp4
